# Supplementary material for: Comprehensive Safety and Efficacy Evaluation of Immunotherapy Combination Approaches Versus Tyrosine Kinase Inhibitor Monotherapy as First-Line Treatment of Hepatocellular Carcinoma: A Network and Individual Patient Data (IPD) Meta-Analysis
Source: Cancers (Basel). 2026 Jun 30;18(13):2118. doi: 10.3390/cancers18132118 (PMC13359836; doi:10.3390/cancers18132118)
Supplement: Supplementary file 1 [file cancers-18-02118-s001.zip]

Archive with 2 entries (2 files):
- Supplemental S2. PRISMA-ScR-Fillable-Checklist.pdf
- Supplementary material-for revision.pdf
